# Supplementary material for: Revealing the Molecular Interactions between Human ACE2 and the Receptor Binding Domain of the SARS-CoV-2 Wild-Type, Alpha and Delta Variants
Source: Int J Mol Sci. 2023 Jan 28;24(3):2517. doi: 10.3390/ijms24032517 (PMC9916449; doi:10.3390/ijms24032517)
Supplement: Supplementary file 1 [file ijms-24-02517-s001.zip]

Archive with 1 entries (1 files):
- ijms-2164486-supplementary.pdf
